# Supplementary material for: Transcriptome Analysis of Solanum Tuberosum Genotype RH89-039-16 in Response to Chitosan
Source: Front Plant Sci. 2020 Aug 5;11:1193. doi: 10.3389/fpls.2020.01193 (PMC7438930; doi:10.3389/fpls.2020.01193)
Supplement: Supplementary file 5 [file Table_1.xlsx]

## Sheet: DEG CS vs. H2O 2h
Gene ID	Gene description	log2 FoldChange	P-value	Adjusted p-value
ENSRNA049461122	5.8S ribosomal RNA	2.51004	1.10888e-19	8.44305e-16
PGSC0003DMG400012033	Photosystem I P700 chlorophyll a apoprotein [Source:PGSC_GENE%3BAcc:PGSC0003DMG400012033]	2.37416	5.98702e-20	6.83778e-16
ENSRNA049463613	Eukaryotic small subunit ribosomal RNA	1.96422	2.43797e-12	1.3922e-08
ENSRNA049453730	Eukaryotic small subunit ribosomal RNA	1.72987	5.19128e-11	2.37158e-07
PGSC0003DMG400015960	Photosystem I P700 chlorophyll a apoprotein A1 [Source:PGSC_GENE%3BAcc:PGSC0003DMG400015960]	1.70936	1.53722e-09	5.01616e-06
ENSRNA049463600	Eukaryotic large subunit ribosomal RNA	1.5917	1.12538e-08	3.21323e-05
PGSC0003DMG400030006	PAR-1b protein [Source:PGSC_GENE%3BAcc:PGSC0003DMG400030006]	1.59087	2.45274e-08	5.60255e-05
PGSC0003DMG400017258	Photosystem II D2 protein [Source:PGSC_GENE%3BAcc:PGSC0003DMG400017258]	1.53945	3.54963e-08	7.37096e-05
PGSC0003DMG400005372	Photosystem I P700 chlorophyll a apoprotein A1 [Source:PGSC_GENE%3BAcc:PGSC0003DMG400005372]	1.53699	6.18543e-08	0.00011774
PGSC0003DMG400000620	Stellacyanin CASLP1 [Source:PGSC_GENE%3BAcc:PGSC0003DMG400000620]	1.45686	1.92767e-07	0.000275199
PGSC0003DMG400046303	Photosystem II CP47 chlorophyll apoprotein [Source:PGSC_GENE%3BAcc:PGSC0003DMG400046303]	1.42482	1.60328e-07	0.000244148
ENSRNA049454747	Eukaryotic large subunit ribosomal RNA	1.38267	1.59729e-07	0.000244148
PGSC0003DMG400020779	Ribosomal protein S1 [Source:PGSC_GENE%3BAcc:PGSC0003DMG400020779]	1.37211	2.18129e-08	5.53611e-05
PGSC0003DMG400027333	Leucoanthocyanidin dioxygenase [Source:PGSC_GENE%3BAcc:PGSC0003DMG400027333]	1.3313	3.0627e-06	0.00368201
PGSC0003DMG400001014	H+-transporting two-sector ATPase%2C alpha/beta subunit%2C central region [Source:PGSC_GENE%3BAcc:PGSC0003DMG400001014]	1.28475	3.35788e-07	0.00045118
ENSRNA049455996	Eukaryotic small subunit ribosomal RNA	1.26365	8.76861e-06	0.00953774
ENSRNA049455653	Plant signal recognition particle RNA	1.25786	1.03689e-05	0.0102977
PGSC0003DMG400017713	LRR receptor-like serine/threonine-protein kinase [Source:PGSC_GENE%3BAcc:PGSC0003DMG400017713]	1.23183	1.10992e-07	0.000195022
PGSC0003DMG400009783	Proline-rich cell wall protein [Source:PGSC_GENE%3BAcc:PGSC0003DMG400009783]	1.22453	1.0337e-06	0.00131176
PGSC0003DMG402008771	Uncharacterized mitochondrial protein [Source:PGSC_GENE%3BAcc:PGSC0003DMG402008771]	1.20238	9.28187e-06	0.00963712
PGSC0003DMG400016897	Cytochrome c maturation protein CcmFN [Source:PGSC_GENE%3BAcc:PGSC0003DMG400016897]	1.20043	2.5443e-05	0.0200403
PGSC0003DMG400010573	Conserved gene of unknown function [Source:PGSC_GENE%3BAcc:PGSC0003DMG400010573]	1.18841	1.72421e-05	0.0151478
PGSC0003DMG400019419	Cytochrome b6 [Source:PGSC_GENE%3BAcc:PGSC0003DMG400019419]	1.18148	2.04593e-05	0.0166904
PGSC0003DMG400033037	Ribulose bisphosphate carboxylase large chain [Source:PGSC_GENE%3BAcc:PGSC0003DMG400033037]	1.17577	1.17048e-05	0.0106945
PGSC0003DMG401031172	PRA1 family protein F3 [Source:PGSC_GENE%3BAcc:PGSC0003DMG401031172]	1.14677	5.23317e-05	0.03856
PGSC0003DMG400009103	WRKY transcription factor [Source:PGSC_GENE%3BAcc:PGSC0003DMG400009103]	1.13229	4.70595e-05	0.0358311
PGSC0003DMG400002971	Cytochrome c oxidase subunit 1 [Source:PGSC_GENE%3BAcc:PGSC0003DMG400002971]	1.11623	1.08574e-05	0.0103335
PGSC0003DMG400001380	Pollen Ole e 1 allergen and extensin [Source:PGSC_GENE%3BAcc:PGSC0003DMG400001380]	1.06458	7.00151e-06	0.00799643
PGSC0003DMG400012700	50S ribosomal protein L33 [Source:PGSC_GENE%3BAcc:PGSC0003DMG400012700]	-1.11762	6.87406e-05	0.0481586
PGSC0003DMG400001814	Peroxisomal 3-hydroxyisobutyryl-coenzyme A hydrolase [Source:PGSC_GENE%3BAcc:PGSC0003DMG400001814]	-1.19376	1.94182e-05	0.0164278
PGSC0003DMG400019019	60S ribosomal protein L35 [Source:PGSC_GENE%3BAcc:PGSC0003DMG400019019]	-1.73832	9.81592e-10	3.73692e-06
PGSC0003DMG400024918	Conserved gene of unknown function [Source:PGSC_GENE%3BAcc:PGSC0003DMG400024918]	-2.64431	2.13881e-20	4.88546e-16

## Sheet: DEG CS vs. H2O 5h
Gene ID	Gene description	log2 FoldChange	P-value	Adjusted p-value
ENSRNA049463991	Eukaryotic small subunit ribosomal RNA	4.27651	1.00894e-96	2.3595e-92
ENSRNA049463600	Eukaryotic large subunit ribosomal RNA	3.66552	8.4503e-56	9.88094e-52
ENSRNA049463613	Eukaryotic small subunit ribosomal RNA	3.29517	3.51711e-46	1.17502e-42
ENSRNA049453730	Eukaryotic small subunit ribosomal RNA	3.23609	5.0453e-47	1.96649e-43
PGSC0003DMG400005372	Photosystem I P700 chlorophyll a apoprotein A1 [Source:PGSC_GENE%3BAcc:PGSC0003DMG400005372]	3.22949	1.04574e-41	3.05695e-38
ENSRNA049454747	Eukaryotic large subunit ribosomal RNA	3.20653	2.2011e-53	1.71583e-49
PGSC0003DMG400033037	Ribulose bisphosphate carboxylase large chain [Source:PGSC_GENE%3BAcc:PGSC0003DMG400033037]	3.16544	3.01776e-53	1.76434e-49
ENSRNA049455996	Eukaryotic small subunit ribosomal RNA	3.05319	1.4223e-33	2.55862e-30
PGSC0003DMG400004211	Photosystem Q(B) protein [Source:PGSC_GENE%3BAcc:PGSC0003DMG400004211]	2.9659	3.09326e-50	1.44678e-46
ENSRNA049458607	Antisense RNA which regulates isiA expression	2.96239	1.0355e-36	2.69069e-33
PGSC0003DMG400046303	Photosystem II CP47 chlorophyll apoprotein [Source:PGSC_GENE%3BAcc:PGSC0003DMG400046303]	2.93483	8.34681e-34	1.62665e-30
PGSC0003DMG400019419	Cytochrome b6 [Source:PGSC_GENE%3BAcc:PGSC0003DMG400019419]	2.92883	1.30112e-35	3.04279e-32
PGSC0003DMG400017258	Photosystem II D2 protein [Source:PGSC_GENE%3BAcc:PGSC0003DMG400017258]	2.84331	3.8509e-34	8.18701e-31
ENSRNA049455476	Eukaryotic small subunit ribosomal RNA	2.71573	2.11984e-30	3.54104e-27
PGSC0003DMG400012033	Photosystem I P700 chlorophyll a apoprotein [Source:PGSC_GENE%3BAcc:PGSC0003DMG400012033]	2.66033	7.56876e-26	9.8335e-23
ENSRNA049455697	Plant signal recognition particle RNA	2.64635	4.57401e-29	6.68549e-26
ENSRNA049453089	Antisense RNA which regulates isiA expression	2.53416	3.7277e-26	5.12801e-23
PGSC0003DMG400010573	Conserved gene of unknown function [Source:PGSC_GENE%3BAcc:PGSC0003DMG400010573]	2.50213	7.63356e-23	8.92592e-20
PGSC0003DMG400020779	Ribosomal protein S1 [Source:PGSC_GENE%3BAcc:PGSC0003DMG400020779]	2.46126	7.00921e-30	1.09278e-26
ENSRNA049458945	Eukaryotic small subunit ribosomal RNA	2.38517	1.38723e-20	1.54485e-17
PGSC0003DMG400005029	Gene of unknown function [Source:PGSC_GENE%3BAcc:PGSC0003DMG400005029]	2.31664	5.49548e-20	5.8417e-17
PGSC0003DMG400015960	Photosystem I P700 chlorophyll a apoprotein A1 [Source:PGSC_GENE%3BAcc:PGSC0003DMG400015960]	2.31215	2.37675e-19	2.22331e-16
PGSC0003DMG400001014	H+-transporting two-sector ATPase%2C alpha/beta subunit%2C central region [Source:PGSC_GENE%3BAcc:PGSC0003DMG400001014]	2.31114	3.78888e-24	4.66351e-21
PGSC0003DMG400002905	Apocytochrome f [Source:PGSC_GENE%3BAcc:PGSC0003DMG400002905]	2.22669	1.14386e-19	1.16306e-16
PGSC0003DMG400012091	Gene of unknown function [Source:PGSC_GENE%3BAcc:PGSC0003DMG400012091]	2.15126	9.309e-17	8.06298e-14
PGSC0003DMG400011350	OrfB protein [Source:PGSC_GENE%3BAcc:PGSC0003DMG400011350]	2.13328	4.02712e-18	3.62224e-15
ENSRNA049463631	Eukaryotic small subunit ribosomal RNA	2.12788	1.66914e-16	1.34602e-13
ENSRNA049461122	5.8S ribosomal RNA	2.11191	2.81535e-16	2.12386e-13
PGSC0003DMG400029964	Phospholipase A2 [Source:PGSC_GENE%3BAcc:PGSC0003DMG400029964]	2.08741	1.53748e-19	1.49814e-16
PGSC0003DMG400002971	Cytochrome c oxidase subunit 1 [Source:PGSC_GENE%3BAcc:PGSC0003DMG400002971]	2.06109	2.30833e-16	1.79942e-13
PGSC0003DMG401011339	NAD(P)H-quinone oxidoreductase chain 4%2C chloroplastic [Source:UniProtKB/TrEMBL%3BAcc:M1ASW7]	1.94603	1.41002e-16	1.17767e-13
PGSC0003DMG401022238	ATP synthase subunit alpha%2C mitochondrial [Source:PGSC_GENE%3BAcc:PGSC0003DMG401022238]	1.93247	6.01425e-15	4.39529e-12
PGSC0003DMG400016897	Cytochrome c maturation protein CcmFN [Source:PGSC_GENE%3BAcc:PGSC0003DMG400016897]	1.9011	1.62512e-13	1.1178e-10
ENSRNA049455653	Plant signal recognition particle RNA	1.88333	2.0927e-13	1.39828e-10
ENSRNA049464227	Eukaryotic small subunit ribosomal RNA	1.8455	9.78993e-13	6.02493e-10
PGSC0003DMG400021388	NADH dehydrogenase [Source:PGSC_GENE%3BAcc:PGSC0003DMG400021388]	1.84062	1.06273e-13	7.53122e-11
PGSC0003DMG402008783	NAD(P)H-quinone oxidoreductase subunit 1%2C chloroplastic [Source:PGSC_GENE%3BAcc:PGSC0003DMG402008783]	1.79737	2.82191e-13	1.83314e-10
PGSC0003DMG400034122	H+-transporting two-sector ATPase beta chain [Source:PGSC_GENE%3BAcc:PGSC0003DMG400034122]	1.77353	2.86621e-12	1.7187e-09
PGSC0003DMG400030006	PAR-1b protein [Source:PGSC_GENE%3BAcc:PGSC0003DMG400030006]	1.74771	8.312e-13	5.25363e-10
PGSC0003DMG402017663	DNA-directed RNA polymerase subunit beta [Source:PGSC_GENE%3BAcc:PGSC0003DMG402017663]	1.7412	1.47421e-11	8.61897e-09
PGSC0003DMG400041193	Orf122b protein [Source:PGSC_GENE%3BAcc:PGSC0003DMG400041193]	1.68085	3.93517e-11	2.24458e-08
PGSC0003DMG402008771	Uncharacterized mitochondrial protein [Source:PGSC_GENE%3BAcc:PGSC0003DMG402008771]	1.66233	1.01522e-10	5.52137e-08
PGSC0003DMG400021744	Ribosomal protein S12 [Source:PGSC_GENE%3BAcc:PGSC0003DMG400021744]	1.61606	7.00175e-11	3.89864e-08
PGSC0003DMG400003499	30S ribosomal protein S3%2C chloroplastic [Source:PGSC_GENE%3BAcc:PGSC0003DMG400003499]	1.60603	5.23162e-10	2.78061e-07
PGSC0003DMG400025106	ATP synthase epsilon chain%2C chloroplastic [Source:UniProtKB/Swiss-Prot%3BAcc:Q27S44]	1.57677	1.11246e-09	5.78131e-07
PGSC0003DMG400030943	NADH-ubiquinone oxidoreductase 49 kDa subunit [Source:PGSC_GENE%3BAcc:PGSC0003DMG400030943]	1.56232	1.57316e-09	7.66456e-07
PGSC0003DMG400013849	ATP synthase subunit alpha%2C mitochondrial [Source:PGSC_GENE%3BAcc:PGSC0003DMG400013849]	1.55149	1.92466e-09	9.002e-07
PGSC0003DMG400008476	ATP synthase subunit alpha%2C chloroplastic [Source:PGSC_GENE%3BAcc:PGSC0003DMG400008476]	1.5416	1.87876e-09	8.96665e-07
ENSRNA049455599	Plant signal recognition particle RNA	1.49162	6.83947e-09	3.07592e-06
PGSC0003DMG400014076	50S ribosomal protein L14%2C chloroplastic [Source:PGSC_GENE%3BAcc:PGSC0003DMG400014076]	1.48757	1.42179e-09	7.07445e-07
PGSC0003DMG400014075	DNA-directed RNA polymerase subunit alpha [Source:UniProtKB/TrEMBL%3BAcc:G1CCC5]	1.45231	2.02417e-08	8.76617e-06
PGSC0003DMG400032207	Lipoxygenase [Source:PGSC_GENE%3BAcc:PGSC0003DMG400032207]	1.44224	1.36606e-09	6.94491e-07
PGSC0003DMG400021743	Conserved gene of unknown function [Source:PGSC_GENE%3BAcc:PGSC0003DMG400021743]	1.39878	5.48958e-08	2.25227e-05
PGSC0003DMG400003375	NADH-ubiquinone oxidoreductase chain 2 [Source:PGSC_GENE%3BAcc:PGSC0003DMG400003375]	1.39651	1.77356e-08	7.82576e-06
PGSC0003DMG400033612	Ribosomal protein L5 [Source:PGSC_GENE%3BAcc:PGSC0003DMG400033612]	1.31637	3.41729e-07	0.000133194
PGSC0003DMG400019855	Uncharacterized mitochondrial protein [Source:PGSC_GENE%3BAcc:PGSC0003DMG400019855]	1.31095	3.36006e-09	1.54075e-06
PGSC0003DMG400006986	NAD(P)H-quinone oxidoreductase subunit K%2C chloroplastic [Source:PGSC_GENE%3BAcc:PGSC0003DMG400006986]	1.30614	3.73946e-07	0.000143362
PGSC0003DMG402024143	Protein ycf2 [Source:PGSC_GENE%3BAcc:PGSC0003DMG402024143]	1.28736	6.13049e-07	0.000227568
PGSC0003DMG400015304	NAD(P)H-quinone oxidoreductase subunit 3%2C chloroplastic [Source:PGSC_GENE%3BAcc:PGSC0003DMG400015304]	1.28135	4.78889e-07	0.000180634
ENSRNA049455690	Plant signal recognition particle RNA	1.2658	7.3949e-07	0.000270214
PGSC0003DMG400000621	NtEIG-A1 protein [Source:PGSC_GENE%3BAcc:PGSC0003DMG400000621]	1.2391	1.39667e-06	0.0005025
PGSC0003DMG400026520	ATP synthase protein MI25 [Source:PGSC_GENE%3BAcc:PGSC0003DMG400026520]	1.21428	1.47224e-06	0.000513878
PGSC0003DMG400014347	PAR-1c protein [Source:PGSC_GENE%3BAcc:PGSC0003DMG400014347]	1.1871	3.79242e-06	0.00128536
PGSC0003DMG400013204	NADH-ubiquinone oxidoreductase 49 kDa subunit [Source:PGSC_GENE%3BAcc:PGSC0003DMG400013204]	1.14927	2.34283e-08	9.96172e-06
PGSC0003DMG400000620	Stellacyanin CASLP1 [Source:PGSC_GENE%3BAcc:PGSC0003DMG400000620]	1.1471	5.39705e-06	0.00180308
PGSC0003DMG401008792	Ribosomal protein large subunit 2 [Source:PGSC_GENE%3BAcc:PGSC0003DMG401008792]	1.14064	9.68029e-06	0.00305923
ENSRNA049463639	Eukaryotic small subunit ribosomal RNA	1.11189	1.50748e-05	0.00451973
PGSC0003DMG400026300	Aromatic amino acid decarboxylase 2 [Source:PGSC_GENE%3BAcc:PGSC0003DMG400026300]	1.09957	1.93916e-05	0.00574041
PGSC0003DMG400020691	Protein ycf2 [Source:PGSC_GENE%3BAcc:PGSC0003DMG400020691]	1.09245	1.31732e-05	0.00400089
PGSC0003DMG400011087	NtEIG-E80 protein [Source:PGSC_GENE%3BAcc:PGSC0003DMG400011087]	1.09054	9.59853e-06	0.00305923
PGSC0003DMG400004311	9-cis-epoxycarotenoid dioxygenase [Source:PGSC_GENE%3BAcc:PGSC0003DMG400004311]	1.07601	7.55507e-06	0.00248849
PGSC0003DMG400009405	Ring finger protein [Source:PGSC_GENE%3BAcc:PGSC0003DMG400009405]	1.06174	1.17301e-05	0.00360949
PGSC0003DMG401027016	Far-red impaired responsive family protein [Source:PGSC_GENE%3BAcc:PGSC0003DMG401027016]	1.0499	2.56163e-07	0.000101536
PGSC0003DMG400016847	Conserved gene of unknown function [Source:PGSC_GENE%3BAcc:PGSC0003DMG400016847]	1.04854	3.4815e-05	0.0100517
PGSC0003DMG400015865	Gene of unknown function [Source:PGSC_GENE%3BAcc:PGSC0003DMG400015865]	1.04775	4.59628e-05	0.0130165
PGSC0003DMG400013411	Chlorophyll a-b binding protein 3C%2C chloroplastic [Source:PGSC_GENE%3BAcc:PGSC0003DMG400013411]	1.04338	2.11362e-06	0.000726898
PGSC0003DMG402022238	Conserved gene of unknown function [Source:PGSC_GENE%3BAcc:PGSC0003DMG402022238]	1.02524	7.45845e-05	0.0195981
PGSC0003DMG402008334	Succinate dehydrogenase subunit 3 [Source:PGSC_GENE%3BAcc:PGSC0003DMG402008334]	1.01269	6.32049e-05	0.0167967
PGSC0003DMG400020931	NADH-ubiquinone oxidoreductase chain 2 [Source:PGSC_GENE%3BAcc:PGSC0003DMG400020931]	1.01163	4.61973e-05	0.0130165
PGSC0003DMG400009822	Cytochrome P450 [Source:PGSC_GENE%3BAcc:PGSC0003DMG400009822]	1.00083	5.86014e-05	0.0159355
PGSC0003DMG400008952	Glutaredoxin family protein [Source:PGSC_GENE%3BAcc:PGSC0003DMG400008952]	-1.14047	8.00856e-06	0.00260123
PGSC0003DMG402000506	Alpha-DOX2 [Source:PGSC_GENE%3BAcc:PGSC0003DMG402000506]	-1.22323	2.15214e-07	8.67758e-05
PGSC0003DMG400017233	Ethylene-responsive transcription factor [Source:PGSC_GENE%3BAcc:PGSC0003DMG400017233]	-1.41343	2.47209e-08	1.03236e-05
